# Supplementary material for: Parent-of-origin effects on genome-wide DNA methylation in the Cape honey bee (Apis mellifera capensis) may be confounded by allele-specific methylation
Source: BMC Genomics. 2016 Mar 12;17:226. doi: 10.1186/s12864-016-2506-8 (PMC4788913; doi:10.1186/s12864-016-2506-8)
Supplement: Additional file 2: — Genes with hypermethylated sites (25 % > methylation difference) in Fertilized embryos. Genes with hypermethylated sites (25 % > methylation difference) in Thelytokous embryos. Genes with a combination of hypermethylated sites (25 % > methylation difference) from both Fertilized and Thelytokous embryos. (XLSX 60 kb) [file 12864_2016_2506_MOESM2_ESM.xlsx]

## Sheet: Fertilised embryos
Genes with hypermethylated sites (25% > methylation difference) in Fertilised embryos
Gene	Count
GB19623	10
GB18207	7
GB13657	7
GB19502	7
GB12030	7
GB13625	6
GB12133	6
GB18386	6
GB11408	6
GB15356	5
GB17138	5
GB13135	5
GB17802	5
GB15737	5
GB16783	5
GB18689	5
GB11916	5
GB15553	5
GB17648	4
GB15773	4
GB12280	4
GB10249	4
GB18802	4
GB13213	4
GB15134	4
GB17400	4
GB18988	4
GB16657	4
GB17954	4
GB10983	4
GB14570	4
GB12244	4
GB14328	4
GB16844	4
GB17582	4
GB16446	4
GB12168	4
GB17165	4
GB12228	4
GB15909	4
GB11755	4
GB18941	3
GB14686	3
GB15846	3
GB19826	3
GB12955	3
GB13888	3
GB10241	3
GB18037	3
GB10032	3
GB10214	3
GB12881	3
GB19206	3
GB17461	3
GB10654	3
GB15781	3
GB14962	3
GB19405	3
GB19403	3
GB19770	3
GB15896	3
GB10166	3
GB16366	3
GB11584	3
GB12788	3
GB17995	3
GB13400	3
GB17868	3
GB18864	3
GB19528	3
GB18026	3
GB16649	3
GB11158	3
GB16127	3
GB14862	3
GB12134	3
GB10755	3
GB17700	3
GB14999	3
GB12436	3
GB14958	3
GB19198	3
GB17335	3
GB18804	3
GB18625	3
GB13646	3
GB17695	3
GB10092	3
GB12297	3
GB19346	3
GB17415	3
GB19656	3
GB13159	3
GB17499	3
GB12475	3
GB14825	3
GB18610	3
GB12987	3
GB13539	3
GB19491	3
GB13522	3
GB18789	3
GB19101	3
GB10488	3
GB11197	3
GB13388	3
GB12391	3
GB13227	3
GB15157	3
GB18116	2
GB15062	2
GB18482	2
GB18354	2
GB11564	2
GB18043	2
GB15076	2
GB19955	2
GB18088	2
GB13709	2
GB11166	2
GB19480	2
GB11734	2
GB18557	2
GB14113	2
GB11002	2
GB17816	2
GB18575	2
GB14388	2
GB13890	2
GB12217	2
GB17429	2
GB14154	2
GB14195	2
GB13819	2
GB19103	2
GB10423	2
GB14827	2
GB19199	2
GB18906	2
GB11101	2
GB17144	2
GB16632	2
GB15827	2
GB14738	2
GB10690	2
GB14083	2
GB11426	2
GB11128	2
GB18232	2
GB12915	2
GB15224	2
GB13265	2
GB18233	2
GB12142	2
GB18225	2
GB14785	2
GB14691	2
GB12419	2
GB16668	2
GB14212	2
GB18569	2
GB10561	2
GB12140	2
GB16066	2
GB15886	2
GB14321	2
GB10317	2
GB10232	2
GB12942	2
GB13384	2
GB10799	2
GB13749	2
GB15656	2
GB19522	2
GB11960	2
GB12658	2
GB10426	2
GB12198	2
GB11829	2
GB13668	2
GB13915	2
GB14988	2
GB10935	2
GB17601	2
GB11839	2
GB10524	2
GB17537	2
GB16272	2
GB18263	2
GB12148	2
GB15526	2
GB11413	2
GB19404	2
GB13911	2
GB16449	2
GB16231	2
GB11086	2
GB13449	2
GB16313	2
GB16140	2
GB19638	2
GB14624	2
GB16236	2
GB19155	2
GB12538	2
GB19355	2
GB15714	2
GB13321	2
GB12188	2
GB20116	2
GB12720	2
GB13686	2
GB18999	2
GB13047	2
GB16601	2
GB12702	2
GB18290	2
GB10852	2
GB19138	2
GB19308	2
GB18885	2
GB19767	2
GB11004	2
GB19343	2
GB19537	2
GB14625	2
GB15300	2
GB10481	2
GB15975	2
GB18348	2
GB14400	2
GB12086	2
GB17142	2
GB11130	2
GB10940	2
GB10146	2
GB13551	2
GB18808	2
GB15304	2
GB12876	2
GB18857	2
GB11222	2
GB10949	2
GB11667	2
GB18589	2
GB17612	2
GB19929	2
GB16276	2
GB10496	2
GB19583	2
GB17680	2
GB13354	2
GB15610	2
GB14024	2
GB14814	2
GB11207	1
GB16652	1
GB17616	1
GB15771	1
GB13170	1
GB12069	1
GB12043	1
GB15775	1
GB17691	1
GB10359	1
GB12931	1
GB15507	1
GB11117	1
GB20024	1
GB14960	1
GB13071	1
GB11017	1
GB11434	1
GB19796	1
GB14012	1
GB17076	1
GB15423	1
GB15186	1
GB14869	1
GB12991	1
GB11175	1
GB10706	1
GB15450	1
GB11933	1
GB17534	1
GB19001	1
GB10970	1
GB17843	1
GB12049	1
GB15986	1
GB18880	1
GB20103	1
GB15979	1
GB18098	1
GB11588	1
GB14055	1
GB14382	1
GB10609	1
GB15655	1
GB14236	1
GB19171	1
GB13716	1
GB15603	1
GB10327	1
GB11635	1
GB19646	1
GB11387	1
GB11070	1
GB13035	1
GB10281	1
GB19614	1
GB11845	1
GB10155	1
GB13824	1
GB12866	1
GB18572	1
GB11261	1
GB18842	1
GB16831	1
GB17987	1
GB15538	1
GB11629	1
GB10258	1
GB15443	1
GB14881	1
GB15277	1
GB13214	1
GB17103	1
GB19758	1
GB15266	1
GB12964	1
GB17363	1
GB15031	1
GB16144	1
GB16985	1
GB11644	1
GB13949	1
GB17892	1
GB16934	1
GB16163	1
GB12867	1
GB10471	1
GB18049	1
GB14584	1
GB15660	1
GB10588	1
GB13087	1
GB20148	1
GB16412	1
GB15396	1
GB15376	1
GB13158	1
GB14867	1
GB18504	1
GB16379	1
GB20067	1
GB14907	1
GB13956	1
GB15621	1
GB15420	1
GB16076	1
GB12604	1
GB16159	1
GB19121	1
GB16189	1
GB13447	1
GB10909	1
GB10300	1
GB12785	1
GB19376	1
GB10581	1
GB18431	1
GB14846	1
GB17038	1
GB15310	1
GB18894	1
GB18272	1
GB16250	1
GB17703	1
GB13680	1
GB13056	1
GB16680	1
GB16109	1
GB13313	1
GB12144	1
GB16676	1
GB16265	1
GB19920	1
GB11953	1
GB11344	1
GB13596	1
GB17933	1
GB10235	1
GB11115	1
GB14588	1
GB19598	1
GB17172	1
GB11040	1
GB16853	1
GB16155	1
GB10082	1
GB15414	1
GB19722	1
GB18126	1
GB17164	1
GB10817	1
GB13608	1
GB12468	1
GB11306	1
GB11320	1
GB12129	1
GB10201	1
GB12520	1
GB18882	1
GB16530	1
GB12804	1
GB19305	1
GB14326	1
GB19183	1
GB15185	1
GB16391	1
GB12372	1
GB17360	1
GB11029	1
GB20059	1
GB19912	1
GB16362	1
GB19907	1
GB19774	1
GB18241	1
GB19938	1
GB17740	1
GB11830	1
GB10104	1
GB20017	1
GB17228	1
GB12613	1
GB13867	1
GB17330	1
GB14357	1
GB13410	1
GB19627	1
GB16792	1
GB13156	1
GB16850	1
GB11879	1
GB12680	1
GB17621	1
GB12291	1
GB12099	1
GB13673	1
GB13284	1
GB17271	1
GB12031	1
GB18402	1
GB10034	1
GB14997	1
GB17502	1
GB10700	1
GB19108	1
GB16001	1
GB15229	1
GB12644	1
GB17052	1
GB14401	1
GB14531	1
GB10692	1
GB18308	1
GB18295	1
GB15393	1
GB12019	1
GB18981	1
GB18713	1
GB16637	1
GB15853	1
GB16758	1
GB10863	1
GB15710	1
GB17971	1
GB14206	1
GB13386	1
GB14569	1
GB12426	1
GB12582	1
GB14171	1
GB16422	1
GB12107	1
GB17021	1
GB19424	1
GB12631	1
GB16096	1
GB16256	1
GB15637	1
GB11357	1
GB16071	1
GB13198	1
GB11076	1
GB16460	1
GB16028	1
GB18633	1
GB12984	1
GB18780	1
GB15524	1
GB16946	1
GB10096	1
GB16403	1
GB13769	1
GB10763	1
GB17902	1
GB11942	1
GB12916	1
GB17389	1
GB11775	1
GB10605	1
GB14142	1
GB17346	1
GB13678	1
GB13472	1
GB12754	1
GB16059	1
GB12100	1
GB17243	1
GB16112	1
GB16018	1
GB17851	1
GB15816	1
GB13307	1
GB16458	1
GB12421	1
GB14758	1
GB12243	1
GB19669	1
GB17081	1
GB17454	1
GB15271	1
GB12055	1
GB17349	1
GB12248	1
GB10208	1
GB18479	1
GB14112	1
GB16415	1
GB17829	1
GB12309	1
GB15764	1
GB11578	1
GB10915	1
GB11989	1
GB16084	1
GB16949	1
GB15644	1
GB12911	1
GB13635	1
GB20086	1
GB14632	1
GB15719	1
GB12712	1
GB15669	1
GB16738	1
GB19914	1
GB12298	1
GB18129	1
GB10115	1
GB13166	1
GB11453	1
GB10667	1
GB14298	1
GB10509	1
GB19710	1
GB12643	1
GB12808	1
GB12569	1
GB16361	1
GB19515	1
GB15347	1
GB10133	1
GB17045	1
GB18097	1
GB10007	1
GB18854	1
GB19158	1
GB11551	1
GB13649	1
GB16824	1
GB19818	1
GB10074	1
GB13115	1
GB18937	1
GB18770	1
GB13603	1
GB14313	1
GB11497	1
GB13334	1
GB17424	1
GB13437	1
GB17563	1
GB19689	1
GB19015	1
GB13843	1
GB10340	1
GB14622	1
GB16064	1
GB12825	1
GB13183	1
GB10171	1
GB18922	1
GB16120	1
GB11704	1
GB15664	1
GB16312	1
GB12971	1
GB17882	1
GB16699	1
GB16034	1
GB17200	1
GB10920	1
GB14981	1
GB15334	1
GB14693	1
GB11445	1
GB16754	1
GB17532	1
GB12509	1
GB16538	1
GB18150	1
GB17102	1
GB12925	1
GB18056	1
GB11200	1
GB13746	1
GB10818	1
GB16958	1
GB10810	1
GB12888	1
GB19185	1
GB14715	1
GB18921	1
GB18379	1
GB15103	1
GB18887	1
GB14982	1
GB19525	1
GB15919	1
GB13864	1
GB10100	1
GB13324	1
GB14095	1
GB10236	1
GB10534	1
GB17786	1
GB15017	1
GB19566	1
GB19338	1
GB17099	1
GB10194	1
GB10514	1
GB15204	1
GB10699	1
GB12576	1
GB18053	1
GB19498	1
GB13637	1
GB16868	1
GB18897	1
GB13037	1
GB11804	1
GB12412	1
GB10250	1
GB12160	1
GB19574	1
GB17792	1
GB17361	1
GB16392	1
GB12768	1
GB10315	1
GB15192	1
GB20093	1
GB20070	1
GB11502	1
GB12703	1
GB13041	1
GB12759	1
GB11226	1
GB19370	1
GB11481	1
GB19046	1
GB13407	1
GB13327	1
GB19880	1
GB14303	1
GB13951	1
GB14264	1
GB14108	1
GB11082	1
GB15283	1
GB15893	1
GB12746	1
GB10436	1
GB17650	1
GB11042	1
GB13001	1
GB17086	1
GB14629	1
GB16527	1
GB15238	1
GB10459	1
GB14092	1
GB18927	1
GB17339	1
GB19063	1
GB19079	1
GB18962	1
GB19966	1
GB16555	1
GB18495	1
GB12803	1
GB10500	1
GB13240	1
GB15085	1
GB14745	1
GB15848	1
GB11623	1
GB15024	1
GB14429	1
GB10806	1
GB19377	1
GB18030	1
GB14163	1
GB14064	1
GB11892	1
GB15137	1
GB12756	1
GB17087	1
GB16855	1
GB14270	1
GB11598	1
GB16910	1
GB11129	1
GB19430	1
GB19521	1
GB19816	1
GB19970	1
GB17315	1
GB13840	1
GB10427	1
GB19604	1
GB11919	1
GB18497	1
GB13531	1
GB18979	1
GB13981	1
GB12490	1
GB12182	1
GB14450	1
GB15374	1
GB13311	1
GB18821	1
GB11634	1
GB13182	1
GB14219	1
GB18712	1
GB14317	1
GB14198	1
GB16952	1
GB12513	1
GB17558	1
GB19412	1
GB20082	1
GB12324	1
GB11343	1
GB11776	1
GB19939	1
GB11363	1
GB14152	1
GB14000	1
GB14330	1
GB18788	1
GB12366	1
GB15469	1
GB16316	1
GB18462	1
GB17185	1
GB12339	1
GB10569	1
GB17728	1
GB14148	1
GB15812	1
GB14258	1
GB10161	1
GB16822	1
GB15532	1
GB14817	1
GB11154	1
GB12662	1
GB19179	1
GB18783	1
GB16284	1
GB19359	1
GB20034	1
GB13464	1
GB10168	1
GB17557	1
GB13256	1
GB10404	1
GB12070	1
GB19187	1
GB10360	1
GB16940	1
GB12553	1
GB14361	1
GB12635	1
GB19196	1
GB19857	1
GB11913	1
GB13869	1
GB10252	1
GB13792	1
GB10986	1
GB18093	1
GB18846	1
GB11563	1
GB15560	1
GB18547	1
GB16164	1
GB11427	1
GB13927	1
GB19511	1
GB10111	1
GB12820	1
GB13155	1
GB12707	1
GB19226	1
GB18818	1
GB13654	1
GB19023	1
GB10959	1
GB15314	1
GB17655	1
GB19294	1
GB10564	1
GB17942	1
GB14613	1
GB19788	1
GB10631	1
GB20062	1
GB14984	1
GB17591	1
GB16976	1
GB12109	1
GB16975	1
GB10879	1
GB14789	1
GB10854	1
GB17542	1
GB16351	1
GB18969	1
GB18424	1
GB17588	1
GB18514	1
GB15213	1
GB18426	1
GB19565	1
GB13916	1
GB17207	1
GB16921	1
GB10673	1
GB11281	1
GB14757	1
GB11152	1
GB19319	1
GB12728	1
GB17491	1
GB10118	1
GB19025	1
GB17098	1
GB19887	1
GB14415	1
GB14861	1
GB14942	1
GB13788	1
GB13405	1
GB19367	1
GB12005	1
GB18161	1
GB11710	1
GB18724	1
GB11212	1
GB16847	1
GB16258	1
GB10848	1
GB11048	1
	0

## Sheet: Thelytokous embryos
Genes with hypermethylated sites (25% > methylation difference) in Thelytokous embryos
gene	count
GB15671	4
GB11408	4
GB10959	4
GB14218	4
GB14495	4
GB10818	4
GB10654	3
GB10029	3
GB10656	3
GB15062	3
GB10836	3
GB12244	3
GB14115	2
GB14172	2
GB18525	2
GB17256	2
GB18628	2
GB19342	2
GB13956	2
GB10332	2
GB11874	2
GB16231	2
GB19512	2
GB12468	2
GB10096	2
GB12436	2
GB13449	2
GB17917	2
GB19347	2
GB11804	2
GB16711	2
GB11226	2
GB16422	2
GB10916	2
GB15962	2
GB10250	2
GB11128	2
GB10175	2
GB16449	2
GB10810	2
GB14814	2
GB13447	2
GB10980	2
GB19491	2
GB11002	2
GB16361	2
GB12916	2
GB16534	2
GB15478	2
GB15443	2
GB10317	2
GB11776	2
GB10427	2
GB16942	2
GB19623	2
GB10766	2
GB10983	2
GB16923	2
GB18921	2
GB17862	2
GB10949	2
GB12134	2
GB12911	2
GB10208	2
GB13522	2
GB12049	2
GB18949	2
GB11055	2
GB18129	2
GB11667	2
GB12825	2
GB19084	2
GB11564	2
GB16783	2
GB12802	2
GB17039	2
GB10514	2
GB18386	2
GB19186	2
GB11037	2
GB18053	2
GB19656	2
GB13646	1
GB19815	1
GB10207	1
GB20096	1
GB18447	1
GB18789	1
GB11327	1
GB13071	1
GB10249	1
GB10538	1
GB16676	1
GB14815	1
GB10904	1
GB12957	1
GB16593	1
GB15877	1
GB11306	1
GB10557	1
GB19170	1
GB15909	1
GB15346	1
GB19992	1
GB19405	1
GB11175	1
GB15386	1
GB14220	1
GB16928	1
GB14554	1
GB13911	1
GB14541	1
GB17081	1
GB17574	1
GB18356	1
GB11966	1
GB17400	1
GB12908	1
GB16162	1
GB16077	1
GB18493	1
GB18540	1
GB15403	1
GB15664	1
GB18150	1
GB17816	1
GB16501	1
GB10296	1
GB15592	1
GB13555	1
GB16515	1
GB12902	1
GB12592	1
GB19127	1
GB16158	1
GB10539	1
GB17360	1
GB13391	1
GB12461	1
GB19422	1
GB10257	1
GB18030	1
GB10575	1
GB17345	1
GB14953	1
GB13001	1
GB13771	1
GB11024	1
GB19611	1
GB14846	1
GB15242	1
GB19440	1
GB20089	1
GB12914	1
GB10488	1
GB19566	1
GB15087	1
GB11719	1
GB19409	1
GB10636	1
GB18717	1
GB15133	1
GB16765	1
GB11485	1
GB14843	1
GB14182	1
GB15141	1
GB18712	1
GB13899	1
GB13913	1
GB11857	1
GB11846	1
GB16351	1
GB11426	1
GB14727	1
GB15308	1
GB18458	1
GB15265	1
GB19198	1
GB10399	1
GB16800	1
GB19975	1
GB13021	1
GB11978	1
GB17167	1
GB16728	1
GB10660	1
GB10603	1
GB18911	1
GB10931	1
GB17868	1
GB17120	1
GB10034	1
GB13204	1
GB18076	1
GB19528	1
GB14441	1
GB16901	1
GB19484	1
GB14517	1
GB10013	1
GB16260	1
GB10955	1
GB18742	1
GB19870	1
GB14636	1
GB10307	1
GB18839	1
GB11701	1
GB11743	1
GB18086	1
GB10021	1
GB13532	1
GB17027	1
GB11046	1
GB18581	1
GB14072	1
GB19390	1
GB20017	1
GB10416	1
GB16366	1
GB12613	1
GB14195	1
GB15953	1
GB17040	1
GB16419	1
GB13887	1
GB11252	1
GB14437	1
GB17103	1
GB16059	1
GB16110	1
GB11839	1
GB16046	1
GB16946	1
GB11260	1
GB10706	1
GB18295	1
GB13402	1
GB19001	1
GB16264	1
GB19945	1
GB18891	1
GB19557	1
GB17884	1
GB12475	1
GB15157	1
GB10915	1
GB17671	1
GB13840	1
GB16949	1
GB18783	1
GB16992	1
GB11656	1
GB13818	1
GB15605	1
GB11279	1
GB16067	1
GB12930	1
GB13910	1
GB11770	1
GB13427	1
GB15560	1
GB17407	1
GB17195	1
GB12142	1
GB15229	1
GB16420	1
GB17650	1
GB14064	1
GB11525	1
GB11078	1
GB19364	1
GB19227	1
GB10254	1
GB11633	1
GB18497	1
GB14955	1
GB19805	1
GB14625	1
GB18561	1
GB16808	1
GB12955	1
GB15744	1
GB14876	1
GB18167	1
GB19138	1
GB13045	1
GB17305	1
GB17408	1
GB10265	1
GB10755	1
GB14525	1
GB12280	1
GB16955	1
GB20070	1
GB12775	1
GB17228	1
GB14113	1
GB13649	1
GB10239	1
GB19108	1
GB17288	1
GB17271	1
GB11971	1
GB14522	1
GB12827	1
GB15314	1
GB18794	1
GB16300	1
GB17726	1
GB12915	1
GB18770	1
GB10738	1
GB15886	1
GB15039	1
GB15738	1
GB13724	1
GB17829	1
GB10773	1
GB13386	1
GB12542	1
GB19533	1
GB16767	1
GB16526	1
GB19574	1
GB18125	1
GB11213	1
GB15858	1
GB18226	1
GB16392	1
GB11930	1
GB19103	1
GB16358	1
GB20099	1
GB13510	1
GB11320	1
GB11574	1
GB13820	1
GB19480	1
GB13806	1
GB18116	1
GB11819	1
GB14755	1
GB17955	1
GB13405	1
GB13366	1
GB18936	1
GB16028	1
GB14095	1
GB15763	1
GB18272	1
GB19525	1
GB13078	1
GB15126	1
GB14990	1
GB16726	1
GB11953	1
GB18897	1
GB11390	1
GB16538	1
GB16496	1
GB15749	1
GB12664	1
GB12394	1
GB18988	1
GB12746	1
GB16460	1
GB19365	1
GB12750	1
GB18713	1
GB10166	1
GB10673	1
GB17792	1
GB14627	1
GB13334	1
GB19770	1
GB15617	1
GB19085	1
GB12448	1
GB20105	1
GB18569	1
GB15835	1
GB11923	1
GB10032	1
GB10861	1
GB15656	1
GB10340	1
GB19502	1
GB19508	1
GB15827	1
GB12470	1
GB11825	1
GB15913	1
GB12034	1
GB17971	1
GB15315	1
GB15773	1
GB14989	1
GB12298	1
GB18723	1
GB11651	1
GB12125	1
GB17144	1
GB11700	1
GB15219	1
GB19955	1
GB15412	1
GB13388	1
GB17313	1
GB14395	1
GB11012	1
GB12050	1
GB18643	1
GB19879	1
GB14862	1
GB18294	1
GB13400	1
GB19199	1
GB13119	1
GB15568	1
GB11464	1
GB12183	1
GB18661	1
GB15672	1
GB18935	1
GB18955	1
GB14791	1
GB11211	1
GB18434	1
GB19407	1
GB19355	1
GB13982	1
GB18337	1
GB12499	1
GB17099	1
GB10850	1
GB15058	1
GB14450	1
GB19873	1
GB19580	1
GB15930	1
GB19385	1
GB12139	1
GB17207	1
GB10800	1
GB16236	1
GB18241	1
GB11972	1
GB20062	1
GB12785	1
GB13327	1
GB16754	1
GB13519	0
GB15437	0
GB14897	0
GB10371	0
GB10518	0
GB12339	0
GB16005	0
GB19601	0
GB12803	0
GB16403	0
GB10227	0
GB18224	0
GB16014	0
GB16223	0
GB16431	0
GB19135	0
GB10662	0

## Sheet: both
Genes with a combination of hypermethylated sites (25% > methylation difference) from both Fertilised and Thelytokous embryos
Gene	Queen count	Worker count
GB19623	10	2
GB19502	7	1
GB11408	6	4
GB16783	5	2
GB18386	5	2
GB10249	4	1
GB10983	4	2
GB12244	4	3
GB12280	4	1
GB15773	4	1
GB15909	4	1
GB17400	4	1
GB18988	4	1
GB10032	3	1
GB10166	3	1
GB10488	3	1
GB10654	3	3
GB10755	3	1
GB12134	3	2
GB12436	3	2
GB12475	3	1
GB12955	3	1
GB13388	3	1
GB13400	3	1
GB13522	3	2
GB13646	3	1
GB14862	3	1
GB15157	3	1
GB16366	3	1
GB17868	3	1
GB18789	3	1
GB19198	3	1
GB19405	3	1
GB19491	3	2
GB19528	3	1
GB19656	3	2
GB19770	3	1
GB10317	2	2
GB10949	2	2
GB11002	2	2
GB11128	2	2
GB11426	2	1
GB11667	2	2
GB11839	2	1
GB12142	2	1
GB12915	2	1
GB13449	2	2
GB13911	2	1
GB14113	2	1
GB14195	2	1
GB14625	2	1
GB15062	2	3
GB15656	2	1
GB15827	2	1
GB15886	2	1
GB16231	2	2
GB16236	2	1
GB16449	2	2
GB17144	2	1
GB17816	2	1
GB18116	2	1
GB18569	2	1
GB19103	2	1
GB19138	2	1
GB19199	2	1
GB19355	2	1
GB19480	2	1
GB19955	2	1
GB10034	1	1
GB10096	1	2
GB10208	1	2
GB10250	1	2
GB10340	1	1
GB10427	1	2
GB10514	1	2
GB10706	1	1
GB10810	1	2
GB10818	1	4
GB10915	1	1
GB10959	1	4
GB11175	1	1
GB11226	1	2
GB11306	1	1
GB11320	1	1
GB11564	1	2
GB11776	1	2
GB11804	1	2
GB11953	1	1
GB12049	1	2
GB12298	1	1
GB12468	1	2
GB12613	1	1
GB12746	1	1
GB12785	1	1
GB12825	1	2
GB12911	1	2
GB12916	1	2
GB13001	1	1
GB13071	1	1
GB13327	1	1
GB13334	1	1
GB13386	1	1
GB13447	1	2
GB13649	1	1
GB13840	1	1
GB13956	1	2
GB14064	1	1
GB14095	1	1
GB14450	1	1
GB14846	1	1
GB15229	1	1
GB15314	1	1
GB15443	1	2
GB15560	1	1
GB15664	1	1
GB16028	1	1
GB16059	1	1
GB16351	1	1
GB16361	1	2
GB16392	1	1
GB16422	1	2
GB16460	1	1
GB16538	1	1
GB16676	1	1
GB16754	1	1
GB16946	1	1
GB16949	1	1
GB17081	1	1
GB17099	1	1
GB17103	1	1
GB17228	1	1
GB17271	1	1
GB17360	1	1
GB17650	1	1
GB17792	1	1
GB17829	1	1
GB17971	1	1
GB18030	1	1
GB18053	1	2
GB18129	1	2
GB18150	1	1
GB18241	1	1
GB18272	1	1
GB18295	1	1
GB18497	1	1
GB18712	1	1
GB18713	1	1
GB18770	1	1
GB18783	1	1
GB18897	1	1
GB18921	1	2
GB19001	1	1
GB19108	1	1
GB19525	1	1
GB19566	1	1
GB19574	1	1
GB20017	1	1
GB20062	1	1
GB20070	1	1
